# Supplementary material for: Accuracy of tooth‐implant impressions: Comparison of five different techniques
Source: Clin Exp Dent Res. 2023 Apr 12;9(3):526–34. doi: 10.1002/cre2.737 (PMC10280615; doi:10.1002/cre2.737)
Supplement: Supplementary file 1 — Supporting information. [file CRE2-9-526-s002.xlsx]

## Sheet: fat
technique	Dental implant	Prepared tooth	Tooth and implant
Occlusal matrix	0.1817	0.1465	0.2299
Occlusal matrix	0.2965	0.1394	0.3049
Occlusal matrix	0.1521	0.0785	0.1947
Occlusal matrix	0.2825	0.1523	0.2756
Occlusal matrix	0.1952	0.1265	0.2958
Occlusal matrix	0.1415	0.1165	0.2023
Occlusal matrix	0.2368	0.1235	0.2632
Occlusal matrix	0.1962	0.1036	0.3125
Occlusal matrix	0.2635	0.1028	0.262
Occlusal matrix	0.1352	0.1125	0.2756
Occlusal matrix	0.3125	0.1269	0.2386
Occlusal matrix	0.2567	0.1356	0.2263
Occlusal matrix	0.1456	0.1026	0.2655
Occlusal matrix	0.2766	0.1157	0.1759
Occlusal matrix	0.1765	0.0943	0.2233
Wax relief	0.2672	0.0937	0.2733
Wax relief	0.2399	0.1029	0.2593
Wax relief	0.2379	0.0988	0.2755
Wax relief	0.2331	0.0985	0.2576
Wax relief	0.2415	0.1036	0.2599
Wax relief	0.2276	0.1236	0.2703
Wax relief	0.2383	0.0963	0.2695
Wax relief	0.2369	0.1366	0.2591
Wax relief	0.2491	0.0956	0.2638
Wax relief	0.1947	0.1192	0.2345
Wax relief	0.2365	0.0845	0.2578
Wax relief	0.2183	0.1256	0.2715
Wax relief	0.2093	0.1496	0.2513
Wax relief	0.2435	0.0936	0.2703
Wax relief	0.2187	0.1093	0.2583
Open-tray	0.1836	0.1373	0.2445
Open-tray	0.177	0.1931	0.2624
Open-tray	0.2138	0.1687	0.2653
Open-tray	0.1935	0.1193	0.2554
Open-tray	0.2033	0.1193	0.2436
Open-tray	0.2491	0.0927	0.2658
Open-tray	0.2036	0.1483	0.2356
Open-tray	0.2163	0.1029	0.2566
Open-tray	0.2136	0.1293	0.2741
Open-tray	0.1936	0.1128	0.2456
Open-tray	0.2363	0.0928	0.2635
Open-tray	0.2369	0.1499	0.2589
Open-tray	0.1968	0.1348	0.2402
Open-tray	0.2436	0.1129	0.2722
Open-tray	0.2167	0.1102	0.2601
Closed-tray	0.1751	0.1639	0.2151
Closed-tray	0.2995	0.1849	0.325
Closed-tray	0.2522	0.2211	0.3185
Closed-tray	0.2236	0.1117	0.2569
Closed-tray	0.1988	0.1302	0.2789
Closed-tray	0.1856	0.1294	0.2899
Closed-tray	0.1986	0.1029	0.2169
Closed-tray	0.2423	0.1302	0.2795
Closed-tray	0.1795	0.1369	0.2966
Closed-tray	0.2236	0.1295	0.2919
Closed-tray	0.2653	0.1129	0.2878
Closed-tray	0.2796	0.1024	0.2138
Closed-tray	0.2365	0.1498	0.2418
Closed-tray	0.2133	0.1436	0.2463
Closed-tray	0.2136	0.1213	0.2133
Intraoral scanning	0.0913	0.4951	0.3151
Intraoral scanning	0.1163	0.4908	0.3271
Intraoral scanning	0.0937	0.4851	0.3154
Intraoral scanning	0.1002	0.4635	0.2593
Intraoral scanning	0.1069	0.4886	0.2872
Intraoral scanning	0.0893	0.4928	0.2472
Intraoral scanning	0.1135	0.4751	0.2688
Intraoral scanning	0.1135	0.4923	0.2819
Intraoral scanning	0.1236	0.5032	0.3029
Intraoral scanning	0.0912	0.5012	0.2633
Intraoral scanning	0.0995	0.4893	0.2519
Intraoral scanning	0.1036	0.4796	0.2488
Intraoral scanning	0.1089	0.4968	0.2891
Intraoral scanning	0.1236	0.4788	0.2791
Intraoral scanning	0.101	0.4896	0.2392
